# Supplementary material for: On-Clamp Versus Off-Clamp Robot-Assisted Partial Nephrectomy for Localized Renal Tumors: A Retrospective Single-Center Cohort Study
Source: Diagnostics (Basel). 2026 May 19;16(10):1543. doi: 10.3390/diagnostics16101543 (PMC13206001; doi:10.3390/diagnostics16101543)
Supplement: Supplementary file 1 [file diagnostics-16-01543-s001.zip]

Archive with 1 entries (1 files):
- diagnostics-4267262-supplementary.pdf
